# Supplementary material for: GWAS for serum galactose-deficient IgA1 implicates critical genes of the O-glycosylation pathway
Source: PLoS Genet. 2017 Feb 10;13(2):e1006609. doi: 10.1371/journal.pgen.1006609 (PMC5328405; doi:10.1371/journal.pgen.1006609)
Supplement: S6 Table — (XLSX) [file pgen.1006609.s011.xlsx]

## Sheet: Supplementary Table 9
Supplementary Table 6. HaploReg regulatory annotations for variants in linkage disequilibrium (r2<0.85) with rs13226913 based on Roadmap Epigenomes and ENCODE data: sorted by r2 with rs13226913; most promising candidates highlighted in red.
RSID	CHR	Position	Alleles	MAF	Distance	D'	Rsq	P-value (imputed and analyzed for association with Gd-IgA levels)	Closest annotated gene	Distance/Direction	Cell ID (RoadMap)	Cell description (RoadMap)	Regulatory chromatin state (RoadMap)	Cell ID (ENCODE)	Cell description (ENCODE)	Regulatory chromatin state (ENCODE)	Gene Symbol (GTEX)	Pvalue (GTEX)	Effect size (GTEX)	Tissue (GTEX)
rs6463657	7	7244254	(G/A)	0.3213	-2592	0.9977	0.9366	4.106e-05	C1GALT1	Within	CD19.P	CD19 Primary Cells	11_EnhWk1	GM12878	B-lymphocyte, lymphoblastoid	6_Weak_Enhancer	C1GALT1	8.2e-26	0.75	Nerve - Tibial
											CCCRO.MP	CD4+ CD25- CD45RO+ Memory Primary Cells	6_TssD2				C1GALT1	2.6e-24	0.63	Thyroid
											CC.TPC	CD4+ CD25- Th Primary Cells	13_EnhA				C1GALT1	5e-18	0.74	Testis
											CD8.NP	CD8 Naive Primary Cells	11_EnhWk1				C1GALT1	1.4e-16	0.44	Adipose - Subcutaneous
											CD4.MP	CD4 Memory Primary Cells	11_EnhWk1				C1GALT1	1e-14	0.52	Esophagus - Muscularis
											CD8.MP	CD8 Memory Primary Cells	11_EnhWk1				C1GALT1	1.2e-13	0.77	Pancreas
											HUES64	HUES64 Cell Line	11_EnhWk1				C1GALT1	6.7e-13	0.35	Artery - Tibial
											CD4.NP	CD4 Naive Primary Cells	11_EnhWk1				C1GALT1	1.5e-12	0.28	Skin - Sun Exposed (Lower leg)
											IPS.18	iPS-18 Cell Line	11_EnhWk1				C1GALT1	5.4e-10	0.36	Stomach
											CCCRA.NP	CD4+ CD25- CD45RA+ Naive Primary Cells	11_EnhWk1				C1GALT1	6.7e-10	0.36	Lung
											CD3.P	CD3 Primary Cells	13_EnhA				C1GALT1	4.7e-09	0.45	Esophagus - Gastroesophageal Junction
											CCC.TREGP	CD4+ CD25+ CD127- Treg Primary Cells	11_EnhWk1				C1GALT1	5.1e-09	0.53	Adrenal Gland
											IPS.20	iPS-20b Cell Line	11_EnhWk1				C1GALT1	1.1e-08	0.65	Prostate
											HUES48	HUES48 Cell Line	11_EnhWk1				C1GALT1	2.5e-08	0.31	Colon - Transverse
											CCIP.LSMPTP	CD4+ CD25- IL17- PMA-Ionomycin stimulated MACS purified Th Primary Cells	11_EnhWk1				C1GALT1	2.8e-08	0.55	Brain - Cerebellum
											MSC.ADIPC	Mesenchymal Stem Cell Derived Adipocyte Cultured Cells	11_EnhWk1				C1GALT1	3.3e-08	0.42	Adipose - Visceral (Omentum)
											CCIP.LSTP	CD4+ CD25- IL17+ PMA-Ionomcyin stimulated Th17 Primary Cells	13_EnhA				C1GALT1	6.1e-08	0.2	Muscle - Skeletal
																	C1GALT1	6.2e-08	0.55	Pituitary
																	C1GALT1	8e-08	0.36	Heart - Atrial Appendage
																	C1GALT1	9.8e-08	0.33	Brain - Hippocampus
																	C1GALT1	2.5e-07	0.77	Spleen
																	C1GALT1	2.8e-07	0.4	Brain - Nucleus accumbens (basal ganglia)
																	C1GALT1	3.2e-07	0.26	Esophagus - Mucosa
																	C1GALT1	4.4e-07	0.45	Brain - Cerebellar Hemisphere
																	C1GALT1	4.5e-07	0.5	Brain - Cortex
																	C1GALT1	5.6e-07	0.52	Brain - Putamen (basal ganglia)
																	C1GALT1	7.4e-07	0.45	Brain - Frontal Cortex (BA9)
rs6463656	7	7244181	(C/T)	0.3213	-2665	0.9977	0.9366	4.153e-05	C1GALT1	Within	CD19.P	CD19 Primary Cells	13_EnhA	GM12878	B-lymphocyte, lymphoblastoid	6_Weak_Enhancer	C1GALT1	3.7e-26	0.76	Nerve - Tibial
											CC.TPC	CD4+ CD25- Th Primary Cells	13_EnhA				C1GALT1	2.6e-24	0.63	Thyroid
											CD8.NP	CD8 Naive Primary Cells	11_EnhWk1				C1GALT1	5e-18	0.74	Testis
											CD4.MP	CD4 Memory Primary Cells	11_EnhWk1				C1GALT1	2.3e-16	0.44	Adipose - Subcutaneous
											CD8.MP	CD8 Memory Primary Cells	11_EnhWk1				C1GALT1	1e-14	0.52	Esophagus - Muscularis
											HUES64	HUES64 Cell Line	11_EnhWk1				C1GALT1	5.1e-14	0.78	Pancreas
											CD4.NP	CD4 Naive Primary Cells	11_EnhWk1				C1GALT1	1.6e-13	0.36	Artery - Tibial
											IPS.18	iPS-18 Cell Line	11_EnhWk1				C1GALT1	1.2e-12	0.28	Skin - Sun Exposed (Lower leg)
											CCCRA.NP	CD4+ CD25- CD45RA+ Naive Primary Cells	11_EnhWk1				C1GALT1	4.9e-10	0.36	Lung
											CD3.P	CD3 Primary Cells	13_EnhA				C1GALT1	5.4e-10	0.36	Stomach
											CCC.TREGP	CD4+ CD25+ CD127- Treg Primary Cells	11_EnhWk1				C1GALT1	5.2e-09	0.53	Adrenal Gland
											CCCRO.MP	CD4+ CD25- CD45RO+ Memory Primary Cells	11_EnhWk1				C1GALT1	9.3e-09	0.44	Esophagus - Gastroesophageal Junction
											CCIP.LSTP	CD4+ CD25- IL17+ PMA-Ionomcyin stimulated Th17 Primary Cells	14_Enh				C1GALT1	1.1e-08	0.65	Prostate
											IPS.20	iPS-20b Cell Line	11_EnhWk1				C1GALT1	2.2e-08	0.31	Colon - Transverse
											HUES48	HUES48 Cell Line	11_EnhWk1				C1GALT1	2.8e-08	0.55	Brain - Cerebellum
											CCIP.LSMPTP	CD4+ CD25- IL17- PMA-Ionomycin stimulated MACS purified Th Primary Cells	11_EnhWk1				C1GALT1	3.2e-08	0.43	Adipose - Visceral (Omentum)
											MSC.ADIPC	Mesenchymal Stem Cell Derived Adipocyte Cultured Cells	4_TssWk				C1GALT1	5.5e-08	0.2	Muscle - Skeletal
																	C1GALT1	6.2e-08	0.55	Pituitary
																	C1GALT1	6.5e-08	0.36	Heart - Atrial Appendage
																	C1GALT1	9.9e-08	0.33	Brain - Hippocampus
																	C1GALT1	2.4e-07	0.77	Spleen
																	C1GALT1	2.8e-07	0.4	Brain - Nucleus accumbens (basal ganglia)
																	C1GALT1	3.2e-07	0.26	Esophagus - Mucosa
																	C1GALT1	4.4e-07	0.45	Brain - Cerebellar Hemisphere
																	C1GALT1	4.5e-07	0.5	Brain - Cortex
																	C1GALT1	5.6e-07	0.52	Brain - Putamen (basal ganglia)
																	C1GALT1	7.4e-07	0.45	Brain - Frontal Cortex (BA9)
rs34191665	7	7256609	(AC/-)	0.3198	9763	0.9977	0.9302	1.616e-05	C1GALT1	Within	H1	H1 Cell Line	9_TxEnhG1
											IPS.20	iPS-20b Cell Line	9_TxEnhG1
											IPS.18	iPS-18 Cell Line	9_TxEnhG1
rs4318980	7	7256490	(G/A)	0.3208	9644	0.993	0.9258	1.612e-05	C1GALT1	Within	H1.BMP4DM	H1 BMP4 Derived Mesendoderm Cultured Cells	14_Enh				C1GALT1	4e-26	0.77	Nerve - Tibial
											H1	H1 Cell Line	9_TxEnhG1				C1GALT1	1.3e-24	0.64	Thyroid
											H9	H9 Cell Line	9_TxEnhG1				C1GALT1	2.6e-17	0.74	Testis
											IPS.18	iPS-18 Cell Line	11_EnhWk1				C1GALT1	1.6e-16	0.45	Adipose - Subcutaneous
											HUES6	HUES6 Cell Line	9_TxEnhG1				C1GALT1	1.8e-14	0.52	Esophagus - Muscularis
											IPS.20	iPS-20b Cell Line	9_TxEnhG1				C1GALT1	1.2e-13	0.78	Pancreas
																	C1GALT1	2.3e-13	0.37	Artery - Tibial
																	C1GALT1	2.2e-12	0.29	Skin - Sun Exposed (Lower leg)
																	C1GALT1	3.5e-10	0.36	Stomach
																	C1GALT1	3.8e-10	0.37	Lung
																	C1GALT1	5.6e-09	0.53	Adrenal Gland
																	C1GALT1	2e-08	0.32	Colon - Transverse
																	C1GALT1	2.2e-08	0.43	Adipose - Visceral (Omentum)
																	C1GALT1	2.6e-08	0.55	Brain - Cerebellum
																	C1GALT1	2.7e-08	0.44	Esophagus - Gastroesophageal Junction
																	C1GALT1	2.7e-08	0.65	Prostate
																	C1GALT1	3.7e-08	0.36	Heart - Atrial Appendage
																	C1GALT1	4.6e-08	0.2	Muscle - Skeletal
																	C1GALT1	6.1e-08	0.35	Brain - Hippocampus
																	C1GALT1	6.4e-08	0.56	Pituitary
																	C1GALT1	6.6e-08	0.56	Brain - Putamen (basal ganglia)
																	C1GALT1	6.8e-08	0.42	Brain - Nucleus accumbens (basal ganglia)
																	C1GALT1	1e-07	0.48	Brain - Cerebellar Hemisphere
																	C1GALT1	3.3e-07	0.26	Esophagus - Mucosa
																	C1GALT1	6.3e-07	0.45	Brain - Frontal Cortex (BA9)
																	C1GALT1	6.4e-07	0.77	Spleen
																	C1GALT1	7.8e-07	0.26	Cells - Transformed fibroblasts
rs2881756	7	7256440	(C/T)	0.3208	9594	0.993	0.9258	1.606e-05	C1GALT1	Within	H1.BMP4DM	H1 BMP4 Derived Mesendoderm Cultured Cells	14_Enh				C1GALT1	5.6e-24	0.76	Nerve - Tibial
											H1	H1 Cell Line	9_TxEnhG1				C1GALT1	1.6e-23	0.63	Thyroid
											H9	H9 Cell Line	9_TxEnhG1				C1GALT1	1.8e-17	0.75	Testis
											IPS.18	iPS-18 Cell Line	11_EnhWk1				C1GALT1	5e-14	0.8	Pancreas
											HUES6	HUES6 Cell Line	9_TxEnhG1				C1GALT1	2.2e-13	0.4	Adipose - Subcutaneous
											IPS.20	iPS-20b Cell Line	9_TxEnhG1				C1GALT1	2.3e-13	0.5	Esophagus - Muscularis
																	C1GALT1	1.6e-12	0.29	Skin - Sun Exposed (Lower leg)
																	C1GALT1	2.1e-12	0.36	Artery - Tibial
																	C1GALT1	1.4e-09	0.36	Stomach
																	C1GALT1	2e-09	0.35	Lung
																	C1GALT1	4.1e-09	0.54	Adrenal Gland
																	C1GALT1	1.3e-08	0.32	Colon - Transverse
																	C1GALT1	7.5e-08	0.43	Adipose - Visceral (Omentum)
																	C1GALT1	7.9e-08	0.58	Brain - Putamen (basal ganglia)
																	C1GALT1	9.2e-08	0.54	Brain - Cerebellum
																	C1GALT1	1.2e-07	0.43	Esophagus - Gastroesophageal Junction
																	C1GALT1	1.2e-07	0.54	Pituitary
																	C1GALT1	1.4e-07	0.63	Prostate
																	C1GALT1	1.7e-07	0.35	Heart - Atrial Appendage
																	C1GALT1	2.5e-07	0.48	Brain - Cerebellar Hemisphere
																	C1GALT1	2.6e-07	0.34	Brain - Hippocampus
																	C1GALT1	4.2e-07	0.19	Muscle - Skeletal
rs2881755	7	7256439	(C/T)	0.3208	9593	0.993	0.9258	1.606e-05	C1GALT1	Within	H1.BMP4DM	H1 BMP4 Derived Mesendoderm Cultured Cells	14_Enh				C1GALT1	3.8e-25	0.78	Nerve - Tibial
											H1	H1 Cell Line	9_TxEnhG1				C1GALT1	1.1e-23	0.64	Thyroid
											H9	H9 Cell Line	9_TxEnhG1				C1GALT1	5.3e-17	0.74	Testis
											IPS.18	iPS-18 Cell Line	11_EnhWk1				C1GALT1	1.5e-15	0.44	Adipose - Subcutaneous
											HUES6	HUES6 Cell Line	9_TxEnhG1				C1GALT1	3.6e-13	0.79	Pancreas
											IPS.20	iPS-20b Cell Line	9_TxEnhG1				C1GALT1	7e-13	0.5	Esophagus - Muscularis
																	C1GALT1	1.3e-12	0.36	Artery - Tibial
																	C1GALT1	2.7e-12	0.29	Skin - Sun Exposed (Lower leg)
																	C1GALT1	1.8e-09	0.36	Lung
																	C1GALT1	2.2e-09	0.36	Stomach
																	C1GALT1	4.7e-09	0.53	Adrenal Gland
																	C1GALT1	2.7e-08	0.32	Colon - Transverse
																	C1GALT1	3.5e-08	0.56	Brain - Cerebellum
																	C1GALT1	6.6e-08	0.36	Heart - Atrial Appendage
																	C1GALT1	6.7e-08	0.54	Pituitary
																	C1GALT1	6.7e-08	0.65	Prostate
																	C1GALT1	9.9e-08	0.42	Adipose - Visceral (Omentum)
																	C1GALT1	1.3e-07	0.43	Esophagus - Gastroesophageal Junction
																	C1GALT1	1.5e-07	0.56	Brain - Putamen (basal ganglia)
																	C1GALT1	1.7e-07	0.2	Muscle - Skeletal
																	C1GALT1	3.4e-07	0.33	Brain - Hippocampus
																	C1GALT1	4.4e-07	0.46	Brain - Frontal Cortex (BA9)
																	C1GALT1	5.3e-07	0.4	Brain - Nucleus accumbens (basal ganglia)
																	C1GALT1	7.7e-07	0.45	Brain - Cerebellar Hemisphere
rs10251505	7	7254489	(G/A)	0.3198	7643	0.993	0.9215	1.691e-05	C1GALT1	Within	HD.CD184EC	hESC Derived CD184+ Endoderm Cultured Cells	9_TxEnhG1				C1GALT1	1.9e-26	0.77	Nerve - Tibial
											BN.HM150	Brain Hippocampus Middle.Donor 150	11_EnhWk1				C1GALT1	1.7e-24	0.64	Thyroid
											H1.BMP4DM	H1 BMP4 Derived Mesendoderm Cultured Cells	14_Enh				C1GALT1	2.7e-17	0.74	Testis
											H9	H9 Cell Line	9_TxEnhG1				C1GALT1	8.8e-17	0.45	Adipose - Subcutaneous
											BN.CC	Brain Cingulate Gyrus	14_Enh				C1GALT1	1e-14	0.52	Esophagus - Muscularis
											ESO	Esophagus	13_EnhA				C1GALT1	1.2e-13	0.78	Pancreas
											LV	Left Ventricle	9_TxEnhG1				C1GALT1	3.9e-13	0.36	Artery - Tibial
											BN.AG	Brain Angular Gyrus	12_EnhWk2				C1GALT1	3.9e-12	0.28	Skin - Sun Exposed (Lower leg)
											BN.AC	Brain Anterior Caudate	11_EnhWk1				C1GALT1	2.5e-10	0.37	Lung
											BN.SN	Brain Substantia Nigra	11_EnhWk1				C1GALT1	1.1e-09	0.35	Stomach
																	C1GALT1	5.6e-09	0.53	Adrenal Gland
																	C1GALT1	1.8e-08	0.31	Colon - Transverse
																	C1GALT1	2.6e-08	0.65	Prostate
																	C1GALT1	2.8e-08	0.55	Brain - Cerebellum
																	C1GALT1	4.1e-08	0.36	Heart - Atrial Appendage
																	C1GALT1	5.2e-08	0.41	Adipose - Visceral (Omentum)
																	C1GALT1	5.4e-08	0.2	Muscle - Skeletal
																	C1GALT1	6.4e-08	0.56	Pituitary
																	C1GALT1	6.5e-08	0.56	Brain - Putamen (basal ganglia)
																	C1GALT1	6.7e-08	0.35	Brain - Hippocampus
																	C1GALT1	7.9e-08	0.42	Brain - Nucleus accumbens (basal ganglia)
																	C1GALT1	1e-07	0.42	Esophagus - Gastroesophageal Junction
																	C1GALT1	1.1e-07	0.48	Brain - Cerebellar Hemisphere
																	C1GALT1	5.9e-07	0.27	Cells - Transformed fibroblasts
																	C1GALT1	5.9e-07	0.45	Brain - Frontal Cortex (BA9)
																	C1GALT1	6.4e-07	0.77	Spleen
rs11336626	7	7225692	(T/-)	0.3252	-21154	0.9748	0.9105	0.0007702	C1GALT1	Within	PANC.I	Pancreatic Islets	4_TssWk	HepG2	hepatocellular carcinoma	2_Weak_Promoter
											CCCRO.MP	CD4+ CD25- CD45RO+ Memory Primary Cells	11_EnhWk1
											CD8.NP	CD8 Naive Primary Cells	11_EnhWk1
											CD4.MP	CD4 Memory Primary Cells	11_EnhWk1
											CD8.MP	CD8 Memory Primary Cells	11_EnhWk1
											CC.TPC	CD4+ CD25- Th Primary Cells	13_EnhA
											CD4.NP	CD4 Naive Primary Cells	11_EnhWk1
											LIV.A	Adult Liver	11_EnhWk1
											CD34.MBP1480	Mobilized CD34 Primary Cells.Donor RO 01480	11_EnhWk1
											CCIP.LSMPTP	CD4+ CD25- IL17- PMA-Ionomycin stimulated MACS purified Th Primary Cells	13_EnhA
											CCIP.LSTP	CD4+ CD25- IL17+ PMA-Ionomcyin stimulated Th17 Primary Cells	11_EnhWk1
											BM.MSC	Bone Marrow Derived Mesenchymal Stem Cell Cultured Cells	10_TxEnhG2
											CD3.P	CD3 Primary Cells	13_EnhA
											ADI.MSC	Adipose Derived Mesenchymal Stem Cell Cultured Cells	10_TxEnhG2
											H1.BMP4DM	H1 BMP4 Derived Mesendoderm Cultured Cells	11_EnhWk1
											BN.HM150	Brain Hippocampus Middle.Donor 150	11_EnhWk1
											GAS	Gastric	11_EnhWk1
											LV	Left Ventricle	11_EnhWk1
											BN.FE0	Fetal Brain	13_EnhA
											HD.CD184EC	hESC Derived CD184+ Endoderm Cultured Cells	10_TxEnhG2
											PFF.2	Penis Foreskin Fibroblast Primary Cells.Donor skin02	11_EnhWk1
											CD19.P	CD19 Primary Cells	9_TxEnhG1
											HD.CD56MESC	hESC Derived CD56+ Mesoderm Cultured Cells	9_TxEnhG1
											HUES48	HUES48 Cell Line	9_TxEnhG1
											CCCRA.NP	CD4+ CD25- CD45RA+ Naive Primary Cells	11_EnhWk1
											MUS.SC	Muscle Satellite Cultured Cells	10_TxEnhG2
											BR.H35	Breast vHMEC.Donor RM035	14_Enh
											DUO.MUC61	Duodenum Mucosa.Donor 61	11_EnhWk1
											BN.FE1	Fetal Brain.Donor HuFNSC01	11_EnhWk1
											CD15.P	CD15 Primary Cells	11_EnhWk1
											BN.AC	Brain Anterior Caudate	11_EnhWk1
											BN.ITL	Brain Inferior Temporal Lobe	11_EnhWk1
											HUES64	HUES64 Cell Line	9_TxEnhG1
											BN.AG	Brain Angular Gyrus	11_EnhWk1
											IPS.15	iPS-15b Cell Line	11_EnhWk1
											ST.MUC	Stomach Mucosa	14_Enh
											PFF.1	Penis Foreskin Fibroblast Primary Cells.Donor skin01	10_TxEnhG2
											PFK.2	Penis Foreskin Keratinocyte Primary Cells.Donor skin02	9_TxEnhG1
											BN.SN	Brain Substantia Nigra	11_EnhWk1
											SPL	Spleen	11_EnhWk1
											HUES6	HUES6 Cell Line	9_TxEnhG1
rs4720727	7	7226695	(G/C)	0.3168	-20151	0.9812	0.8874	0.0007774	C1GALT1	Within	HUES64	HUES64 Cell Line	6_TssD2				C1GALT1	1.7e-24	0.74	Nerve - Tibial
											CCCRO.MP	CD4+ CD25- CD45RO+ Memory Primary Cells	11_EnhWk1				C1GALT1	3.3e-22	0.6	Thyroid
											CD8.NP	CD8 Naive Primary Cells	11_EnhWk1				C1GALT1	1.3e-16	0.72	Testis
											CD4.MP	CD4 Memory Primary Cells	11_EnhWk1				C1GALT1	7e-16	0.43	Adipose - Subcutaneous
											CD8.MP	CD8 Memory Primary Cells	11_EnhWk1				C1GALT1	4e-14	0.49	Esophagus - Muscularis
											CC.TPC	CD4+ CD25- Th Primary Cells	13_EnhA				C1GALT1	1.7e-12	0.73	Pancreas
											CD4.NP	CD4 Naive Primary Cells	11_EnhWk1				C1GALT1	2e-12	0.35	Artery - Tibial
											CCIP.LSTP	CD4+ CD25- IL17+ PMA-Ionomcyin stimulated Th17 Primary Cells	11_EnhWk1				C1GALT1	2.3e-12	0.28	Skin - Sun Exposed (Lower leg)
											HD.CD184EC	hESC Derived CD184+ Endoderm Cultured Cells	10_TxEnhG2				C1GALT1	4.5e-10	0.36	Lung
											CCCRA.NP	CD4+ CD25- CD45RA+ Naive Primary Cells	11_EnhWk1				C1GALT1	7.9e-09	0.33	Stomach
											BN.AG	Brain Angular Gyrus	11_EnhWk1				C1GALT1	1.4e-08	0.45	Esophagus - Gastroesophageal Junction
											IPS.15	iPS-15b Cell Line	11_EnhWk1				C1GALT1	3.5e-08	0.37	Heart - Atrial Appendage
											ST.MUC	Stomach Mucosa	14_Enh				C1GALT1	4.6e-08	0.53	Brain - Cerebellum
											MUS.SC	Muscle Satellite Cultured Cells	9_TxEnhG1				C1GALT1	6.5e-08	0.5	Adrenal Gland
											BN.FE0	Fetal Brain	14_Enh				C1GALT1	7.3e-08	0.2	Muscle - Skeletal
											PANC.I	Pancreatic Islets	12_EnhWk2				C1GALT1	9e-08	0.42	Adipose - Visceral (Omentum)
											CD3.P	CD3 Primary Cells	9_TxEnhG1				C1GALT1	9e-08	0.64	Prostate
											HUES48	HUES48 Cell Line	11_EnhWk1				C1GALT1	9.7e-08	0.56	Pituitary
											ES.I3	ES-I3 Cell Line	11_EnhWk1				C1GALT1	1.6e-07	0.27	Esophagus - Mucosa
											H1.BMP4DM	H1 BMP4 Derived Mesendoderm Cultured Cells	13_EnhA				C1GALT1	5e-07	0.47	Brain - Cerebellar Hemisphere
											PFF.1	Penis Foreskin Fibroblast Primary Cells.Donor skin01	14_Enh				C1GALT1	5.5e-07	0.75	Spleen
											IPS.DF6	iPS DF 6.9 Cell Line	11_EnhWk1				C1GALT1	6.4e-07	0.49	Brain - Cortex
											IPS.20	iPS-20b Cell Line	11_EnhWk1				C1GALT1	7.5e-07	0.28	Colon - Transverse
											HD.CD56MESC	hESC Derived CD56+ Mesoderm Cultured Cells	14_Enh
											CCIP.LSMPTP	CD4+ CD25- IL17- PMA-Ionomycin stimulated MACS purified Th Primary Cells	11_EnhWk1
											BM.MSC	Bone Marrow Derived Mesenchymal Stem Cell Cultured Cells	11_EnhWk1
											LV	Left Ventricle	11_EnhWk1
											BN.AC	Brain Anterior Caudate	11_EnhWk1
											CD15.P	CD15 Primary Cells	11_EnhWk1
											HUES6	HUES6 Cell Line	11_EnhWk1
											IPS.18	iPS-18 Cell Line	11_EnhWk1
rs10246303	7	7286445	(A/T)	0.3133	39599	0.9833	0.8771	5.01e-05	C1GALT1	Within	CD4.MP	CD4 Memory Primary Cells	11_EnhWk1				C1GALT1	3.7e-26	0.68	Thyroid
											BM.MSC	Bone Marrow Derived Mesenchymal Stem Cell Cultured Cells	11_EnhWk1				C1GALT1	2.6e-24	0.77	Nerve - Tibial
											CC.TPC	CD4+ CD25- Th Primary Cells	14_Enh				C1GALT1	4.4e-18	0.47	Adipose - Subcutaneous
																	C1GALT1	1.5e-16	0.7	Testis
																	C1GALT1	8e-15	0.39	Artery - Tibial
																	C1GALT1	2.3e-13	0.31	Skin - Sun Exposed (Lower leg)
																	C1GALT1	2.9e-12	0.76	Pancreas
																	C1GALT1	3.5e-12	0.48	Esophagus - Muscularis
																	C1GALT1	4.7e-12	0.41	Stomach
																	C1GALT1	3.4e-11	0.39	Lung
																	C1GALT1	1.1e-10	0.64	Brain - Cerebellum
																	C1GALT1	3e-09	0.63	Pituitary
																	C1GALT1	4.5e-09	0.22	Muscle - Skeletal
																	C1GALT1	6.1e-09	0.56	Adrenal Gland
																	C1GALT1	1.1e-08	0.46	Adipose - Visceral (Omentum)
																	C1GALT1	1.1e-08	0.37	Brain - Hippocampus
																	C1GALT1	2.5e-08	0.7	Prostate
																	C1GALT1	3.9e-08	0.29	Esophagus - Mucosa
																	C1GALT1	5.3e-08	0.38	Heart - Atrial Appendage
																	C1GALT1	5.8e-08	0.7	Small Intestine - Terminal Ileum
																	C1GALT1	6.1e-08	0.45	Esophagus - Gastroesophageal Junction
																	C1GALT1	2.7e-07	0.45	Brain - Caudate (basal ganglia)
																	C1GALT1	3.1e-07	0.42	Brain - Nucleus accumbens (basal ganglia)
																	C1GALT1	3.4e-07	0.47	Brain - Cerebellar Hemisphere
																	C1GALT1	3.6e-07	0.54	Brain - Cortex
																	C1GALT1	3.9e-07	0.4	Breast - Mammary Tissue
																	C1GALT1	5.5e-07	0.79	Spleen
																	C1GALT1	8.9e-07	0.28	Colon - Transverse
rs57552003	7	7223104	(G/A)	0.3282	-23742	0.95	0.8765	0.0008856	C1GALT1	Within	CD19.P	CD19 Primary Cells	2_TssF	GM12878	B-lymphocyte, lymphoblastoid	1_Active_Promoter	C1GALT1	1e-24	0.71	Nerve - Tibial
											IPS.DF19	iPS DF 19.11 Cell Line	3_TssA	K562	leukemia	1_Active_Promoter	C1GALT1	4.3e-21	0.59	Thyroid
											CD34.MBP1536	Mobilized CD34 Primary Cells.Donor RO 01536	3_TssA	H1	H1 Cell Line	1_Active_Promoter	C1GALT1	1.1e-19	0.75	Testis
											GAS	Gastric	3_TssA	NHLF	lung fibroblasts	1_Active_Promoter	C1GALT1	9.9e-15	0.41	Adipose - Subcutaneous
											LNG.FE	Fetal Lung	3_TssA	HMEC	mammary epithelial cells	1_Active_Promoter	C1GALT1	1.1e-13	0.47	Esophagus - Muscularis
											ESO	Esophagus	3_TssA	HSMM	skeletal muscle myoblasts	1_Active_Promoter	C1GALT1	6.7e-13	0.33	Artery - Tibial
											COL.MUC32	Colonic Mucosa.Donor 32	3_TssA	NHEK	epidermal keratinocytes	1_Active_Promoter	C1GALT1	1.4e-11	0.68	Pancreas
											CD4.NP	CD4 Naive Primary Cells	3_TssA	HepG2	hepatocellular carcinoma	1_Active_Promoter	C1GALT1	1.5e-11	0.27	Skin - Sun Exposed (Lower leg)
											R.MUC31	Rectal Mucosa.Donor 31	3_TssA	Huvec	umbilical vein endothelial cells	4_Strong_Enhancer	C1GALT1	5.1e-10	0.35	Lung
											R.SMUS	Rectal Smooth Muscle	3_TssA				C1GALT1	1.2e-09	0.34	Stomach
											SPL	Spleen	3_TssA				C1GALT1	5.6e-08	0.57	Pituitary
											CD34.MBP1549	Mobilized CD34 Primary Cells.Donor RO 01549	3_TssA				C1GALT1	1.4e-07	0.19	Muscle - Skeletal
											SK.MUS63	Skeletal Muscle.Donor 63	3_TssA				C1GALT1	1.5e-07	0.27	Esophagus - Mucosa
											BN.HM150	Brain Hippocampus Middle.Donor 150	3_TssA				C1GALT1	2.1e-07	0.42	Esophagus - Gastroesophageal Junction
											PFM.2	Penis Foreskin Melanocyte Primary Cells.Donor skin02	3_TssA				C1GALT1	2.5e-07	0.34	Heart - Atrial Appendage
											HUES48	HUES48 Cell Line	3_TssA				C1GALT1	2.6e-07	0.17	Whole Blood
											HUES64	HUES64 Cell Line	3_TssA				C1GALT1	2.6e-07	0.71	Spleen
											DUO.MUC61	Duodenum Mucosa.Donor 61	3_TssA				C1GALT1	4e-07	0.48	Brain - Cerebellum
											MSC.ADIPC	Mesenchymal Stem Cell Derived Adipocyte Cultured Cells	3_TssA				C1GALT1	7e-07	0.38	Adipose - Visceral (Omentum)
											ADI.MSC	Adipose Derived Mesenchymal Stem Cell Cultured Cells	3_TssA				C1GALT1	8.4e-07	0.46	Brain - Cerebellar Hemisphere
											BN.FE1	Fetal Brain.Donor HuFNSC01	3_TssA				C1GALT1	9.2e-07	0.43	Brain - Caudate (basal ganglia)
											PFM.3	Penis Foreskin Melanocyte Primary Cells.Donor skin03	3_TssA
											NCC.GED2	Neurosphere Cultured Cells Ganglionic Eminence Derived.Donor HuFNSC02	3_TssA
											IPS.15	iPS-15b Cell Line	3_TssA
											H1	H1 Cell Line	3_TssA
											PFK.3	Penis Foreskin Keratinocyte Primary Cells.Donor skin03	3_TssA
											PFF.2	Penis Foreskin Fibroblast Primary Cells.Donor skin02	3_TssA
											BM.MSC	Bone Marrow Derived Mesenchymal Stem Cell Cultured Cells	3_TssA
											NCC.COR2	Neurosphere Cultured Cells Cortex Derived.Donor HuFNSC02	3_TssA
											CD3.P	CD3 Primary Cells	3_TssA
											HUES6	HUES6 Cell Line	3_TssA
											PFK.2	Penis Foreskin Keratinocyte Primary Cells.Donor skin02	3_TssA
											MUS.SC	Muscle Satellite Cultured Cells	3_TssA
											SK.MUS	Skeletal Muscle	4_TssWk
											IPS.DF6	iPS DF 6.9 Cell Line	5_TssD1
											PFF.1	Penis Foreskin Fibroblast Primary Cells.Donor skin01	3_TssA
											H1.BMP4DT	H1 BMP4 Derived Trophoblast Cultured Cells	3_TssA
											H1.DNP	H1 Derived Neuronal Progenitor Cultured Cells	3_TssA
											CD8.NP	CD8 Naive Primary Cells	3_TssA
											CCC.TREGP	CD4+ CD25+ CD127- Treg Primary Cells	3_TssA
											CHON.BMMSC	Chondrocytes from Bone Marrow Derived Mesenchymal Stem Cell Cultured Cells	3_TssA
											LV	Left Ventricle	3_TssA
											PANC	Pancreas	3_TssA
											BN.FE0	Fetal Brain	4_TssWk
											H9	H9 Cell Line	5_TssD1
											CD4.MP	CD4 Memory Primary Cells	3_TssA
											IPS.18	iPS-18 Cell Line	3_TssA
											IPS.20	iPS-20b Cell Line	3_TssA
											H1.BMP4DM	H1 BMP4 Derived Mesendoderm Cultured Cells	3_TssA
											BN.CC	Brain Cingulate Gyrus	3_TssA
											BN.ITL	Brain Inferior Temporal Lobe	3_TssA
											BN.MFL	Brain Mid Frontal Lobe	3_TssA
											CCCRA.NP	CD4+ CD25- CD45RA+ Naive Primary Cells	3_TssA
											CCIP.LSMPTP	CD4+ CD25- IL17- PMA-Ionomycin stimulated MACS purified Th Primary Cells	3_TssA
											CCC.TMP	CD4+ CD25int CD127+ Tmem Primary Cells	3_TssA
											CD8.MP	CD8 Memory Primary Cells	3_TssA
											ES.I3	ES-I3 Cell Line	3_TssA
											BN.AG	Brain Angular Gyrus	3_TssA
											CCIP.LSTP	CD4+ CD25- IL17+ PMA-Ionomcyin stimulated Th17 Primary Cells	3_TssA
											ST.MUC	Stomach Mucosa	3_TssA
											BN.FE2	Fetal Brain.Donor HuFNSC02	3_TssA
											BN.AC	Brain Anterior Caudate	3_TssA
											BR.H35	Breast vHMEC.Donor RM035	3_TssA
											HD.CD184EC	hESC Derived CD184+ Endoderm Cultured Cells	3_TssA
											ES.WA7	ES-WA7 Cell Line	3_TssA
											HRT.FE	Fetal Heart	3_TssA
											BN.SN	Brain Substantia Nigra	3_TssA
											BR.MYO	Breast Myoepithelial Cells	3_TssA
											KID.FE	Fetal Kidney	3_TssA
											CCCRO.MP	CD4+ CD25- CD45RO+ Memory Primary Cells	3_TssA
											H1.DMSC	H1 Derived Mesenchymal Stem Cells	3_TssA
											PFM.1	Penis Foreskin Melanocyte Primary Cells.Donor skin01	3_TssA
											R.MUC29	Rectal Mucosa.Donor 29	5_TssD1
											CD34.MBP1480	Mobilized CD34 Primary Cells.Donor RO 01480	2_TssF
											ST.SMUS28	Stomach Smooth Muscle.Donor 28	2_TssF
											DUO.SMUS	Duodenum Smooth Muscle	2_TssF
											IMR90	IMR90 Cell Line	5_TssD1
											ADI.NUC	Adipose Nuclei	2_TssF
											BN.GM2	Brain Germinal Matrix.Donor HuFGM02	2_TssF
											COL.SMUS	Colon Smooth Muscle	6_TssD2
											LIV.A	Adult Liver	2_TssF
											CD34.P	CD34 Primary Cells	2_TssF
											SK.MUS62	Skeletal Muscle.Donor 62	4_TssWk
											CD34.MBP1508	Mobilized CD34 Primary Cells.Donor RO 01508	2_TssF
											CD15.P	CD15 Primary Cells	2_TssF
											CD34.C	CD34 Cultured Cells	2_TssF
											CC.TPC	CD4+ CD25- Th Primary Cells	2_TssF
											PANC.I	Pancreatic Islets	3_TssA
											HD.CD56MESC	hESC Derived CD56+ Mesoderm Cultured Cells	3_TssA
											CD34.MBP1562	Mobilized CD34 Primary Cells.Donor RO 01562	2_TssF
rs12702588	7	7222807	(A/G)	0.3213	-24039	0.9628	0.8723	0.0004769	C1GALT1	Within	CD19.P	CD19 Primary Cells	3_TssA	GM12878	B-lymphocyte, lymphoblastoid	1_Active_Promoter	C1GALT1	5.3e-26	0.73	Nerve - Tibial
											HD.CD56MESC	hESC Derived CD56+ Mesoderm Cultured Cells	3_TssA	K562	leukemia	1_Active_Promoter	C1GALT1	4.3e-22	0.6	Thyroid
											IPS.DF19	iPS DF 19.11 Cell Line	3_TssA	Huvec	umbilical vein endothelial cells	1_Active_Promoter	C1GALT1	4.1e-20	0.75	Testis
											CD34.MBP1536	Mobilized CD34 Primary Cells.Donor RO 01536	3_TssA	H1	H1 Cell Line	1_Active_Promoter	C1GALT1	9.3e-15	0.42	Adipose - Subcutaneous
											GAS	Gastric	3_TssA	NHLF	lung fibroblasts	1_Active_Promoter	C1GALT1	1e-12	0.33	Artery - Tibial
											LNG.FE	Fetal Lung	3_TssA	HMEC	mammary epithelial cells	1_Active_Promoter	C1GALT1	1.5e-11	0.44	Esophagus - Muscularis
											ESO	Esophagus	3_TssA	HSMM	skeletal muscle myoblasts	1_Active_Promoter	C1GALT1	3.6e-11	0.69	Pancreas
											COL.MUC32	Colonic Mucosa.Donor 32	3_TssA	NHEK	epidermal keratinocytes	1_Active_Promoter	C1GALT1	5.1e-11	0.26	Skin - Sun Exposed (Lower leg)
											BN.GM2	Brain Germinal Matrix.Donor HuFGM02	3_TssA	HepG2	hepatocellular carcinoma	1_Active_Promoter	C1GALT1	4e-10	0.34	Stomach
											CD4.NP	CD4 Naive Primary Cells	3_TssA				C1GALT1	2.3e-09	0.34	Lung
											R.MUC31	Rectal Mucosa.Donor 31	3_TssA				C1GALT1	6.6e-08	0.56	Pituitary
											R.SMUS	Rectal Smooth Muscle	3_TssA				C1GALT1	2.1e-07	0.5	Brain - Cerebellum
											SPL	Spleen	3_TssA				C1GALT1	2.2e-07	0.28	Colon - Transverse
											CD34.MBP1549	Mobilized CD34 Primary Cells.Donor RO 01549	3_TssA				C1GALT1	2.7e-07	0.47	Adrenal Gland
											SK.MUS63	Skeletal Muscle.Donor 63	3_TssA				C1GALT1	3.6e-07	0.17	Whole Blood
											BN.HM150	Brain Hippocampus Middle.Donor 150	3_TssA				C1GALT1	4.1e-07	0.43	Brain - Caudate (basal ganglia)
											PFM.2	Penis Foreskin Melanocyte Primary Cells.Donor skin02	3_TssA				C1GALT1	5.8e-07	0.7	Spleen
											HUES48	HUES48 Cell Line	3_TssA				C1GALT1	5.9e-07	0.18	Muscle - Skeletal
											HUES64	HUES64 Cell Line	3_TssA				C1GALT1	6.3e-07	0.32	Heart - Atrial Appendage
											DUO.MUC61	Duodenum Mucosa.Donor 61	3_TssA				C1GALT1	8.2e-07	0.25	Esophagus - Mucosa
											MSC.ADIPC	Mesenchymal Stem Cell Derived Adipocyte Cultured Cells	3_TssA				C1GALT1	8.5e-07	0.45	Brain - Frontal Cortex (BA9)
											ADI.MSC	Adipose Derived Mesenchymal Stem Cell Cultured Cells	3_TssA				C1GALT1	9.5e-07	0.48	Brain - Cortex
											ST.SMUS28	Stomach Smooth Muscle.Donor 28	3_TssA
											BN.FE1	Fetal Brain.Donor HuFNSC01	3_TssA
											PFM.3	Penis Foreskin Melanocyte Primary Cells.Donor skin03	3_TssA
											NCC.GED2	Neurosphere Cultured Cells Ganglionic Eminence Derived.Donor HuFNSC02	3_TssA
											IPS.15	iPS-15b Cell Line	3_TssA
											H1	H1 Cell Line	3_TssA
											PFK.3	Penis Foreskin Keratinocyte Primary Cells.Donor skin03	3_TssA
											PFF.2	Penis Foreskin Fibroblast Primary Cells.Donor skin02	3_TssA
											BM.MSC	Bone Marrow Derived Mesenchymal Stem Cell Cultured Cells	3_TssA
											NCC.COR2	Neurosphere Cultured Cells Cortex Derived.Donor HuFNSC02	3_TssA
											CD3.P	CD3 Primary Cells	3_TssA
											HUES6	HUES6 Cell Line	3_TssA
											PFK.2	Penis Foreskin Keratinocyte Primary Cells.Donor skin02	3_TssA
											MUS.SC	Muscle Satellite Cultured Cells	3_TssA
											CD34.MBP1480	Mobilized CD34 Primary Cells.Donor RO 01480	3_TssA
											LIV.A	Adult Liver	3_TssA
											CD34.C	CD34 Cultured Cells	3_TssA
											PANC.I	Pancreatic Islets	4_TssWk
											SK.MUS	Skeletal Muscle	4_TssWk
											IPS.DF6	iPS DF 6.9 Cell Line	5_TssD1
											PFF.1	Penis Foreskin Fibroblast Primary Cells.Donor skin01	3_TssA
											DUO.SMUS	Duodenum Smooth Muscle	3_TssA
											IMR90	IMR90 Cell Line	3_TssA
											CD34.MBP1508	Mobilized CD34 Primary Cells.Donor RO 01508	3_TssA
											ADI.NUC	Adipose Nuclei	3_TssA
											CC.TPC	CD4+ CD25- Th Primary Cells	3_TssA
											H1.BMP4DT	H1 BMP4 Derived Trophoblast Cultured Cells	3_TssA
											H1.DNP	H1 Derived Neuronal Progenitor Cultured Cells	3_TssA
											CD8.NP	CD8 Naive Primary Cells	3_TssA
											CCC.TREGP	CD4+ CD25+ CD127- Treg Primary Cells	3_TssA
											CHON.BMMSC	Chondrocytes from Bone Marrow Derived Mesenchymal Stem Cell Cultured Cells	3_TssA
											LV	Left Ventricle	3_TssA
											PANC	Pancreas	3_TssA
											BN.FE0	Fetal Brain	4_TssWk
											H9	H9 Cell Line	5_TssD1
											CD4.MP	CD4 Memory Primary Cells	3_TssA
											IPS.18	iPS-18 Cell Line	3_TssA
											IPS.20	iPS-20b Cell Line	3_TssA
											H1.BMP4DM	H1 BMP4 Derived Mesendoderm Cultured Cells	3_TssA
											BN.CC	Brain Cingulate Gyrus	3_TssA
											BN.ITL	Brain Inferior Temporal Lobe	3_TssA
											BN.MFL	Brain Mid Frontal Lobe	3_TssA
											CCCRA.NP	CD4+ CD25- CD45RA+ Naive Primary Cells	3_TssA
											CCIP.LSMPTP	CD4+ CD25- IL17- PMA-Ionomycin stimulated MACS purified Th Primary Cells	3_TssA
											CCC.TMP	CD4+ CD25int CD127+ Tmem Primary Cells	3_TssA
											CD8.MP	CD8 Memory Primary Cells	3_TssA
											ES.I3	ES-I3 Cell Line	3_TssA
											BN.AG	Brain Angular Gyrus	3_TssA
											CCIP.LSTP	CD4+ CD25- IL17+ PMA-Ionomcyin stimulated Th17 Primary Cells	3_TssA
											ST.MUC	Stomach Mucosa	3_TssA
											BN.FE2	Fetal Brain.Donor HuFNSC02	3_TssA
											BN.AC	Brain Anterior Caudate	3_TssA
											BR.H35	Breast vHMEC.Donor RM035	3_TssA
											HD.CD184EC	hESC Derived CD184+ Endoderm Cultured Cells	3_TssA
											ES.WA7	ES-WA7 Cell Line	3_TssA
											HRT.FE	Fetal Heart	3_TssA
											BN.SN	Brain Substantia Nigra	3_TssA
											BR.MYO	Breast Myoepithelial Cells	3_TssA
											KID.FE	Fetal Kidney	3_TssA
											CCCRO.MP	CD4+ CD25- CD45RO+ Memory Primary Cells	3_TssA
											CD34.MBP1562	Mobilized CD34 Primary Cells.Donor RO 01562	3_TssA
											CD34.P	CD34 Primary Cells	3_TssA
											SK.MUS62	Skeletal Muscle.Donor 62	3_TssA
											CD15.P	CD15 Primary Cells	3_TssA
											COL.SMUS	Colon Smooth Muscle	4_TssWk
											H1.DMSC	H1 Derived Mesenchymal Stem Cells	3_TssA
											PFM.1	Penis Foreskin Melanocyte Primary Cells.Donor skin01	3_TssA
											R.MUC29	Rectal Mucosa.Donor 29	5_TssD1
