# Supplementary material for: GWAS for serum galactose-deficient IgA1 implicates critical genes of the O-glycosylation pathway
Source: PLoS Genet. 2017 Feb 10;13(2):e1006609. doi: 10.1371/journal.pgen.1006609 (PMC5328405; doi:10.1371/journal.pgen.1006609)
Supplement: S9 Table — (XLSX) [file pgen.1006609.s014.xlsx]

## Sheet: Supplementary Table 10
Supplementary Table 9. HaploReg regulatory annotations for variants in linkage disequilibrium (r2<0.85) with rs5910940 based on Roadmap Epigenomes and ENCODE data: sorted by r2 with rs5910940; most promising candidates highlighted in red.
RSID	CHR	Position	Alleles	MAF	Distance	D'	Rsq	P-value (imputed and associated with Gd-IgA levels)	Closest annotated gene	Distance/Direction	Cell ID (RoadMap)	Cell description (RoadMap)	Regulatory chromatin state (RoadMap)	Cell ID (ENCODE)	Cell description (ENCODE)	Regulatory chromatin state (ENCODE)
rs7059928	X	119727024	(C/A)	0.4647	-31786	0.9947	0.9688	0.002755	MCTS1	840
rs59200282	X	119724617	(G/A)	0.4634	-34193	0.992	0.9687	0.003302	MCTS1	2342
rs34074055	X	119768564	(G/-)	0.449	9754	0.9946	0.9484	0.0002619	C1GALT1C1	4558
rs5909741	X	119768365	(C/T)	0.449	9555	0.9946	0.9484	0.0002647	C1GALT1C1	4359
rs5910941	X	119766502	(T/C)	0.449	7692	0.9946	0.9484	0.0002728	C1GALT1C1	2496
rs10687222	X	119763432	(-/TT)	0.449	4622	0.9946	0.9484	0.0002959	C1GALT1C1	Within	CD19.P	CD19 Primary Cells	3_TssA	GM12878	B-lymphocyte, lymphoblastoid	1_Active_Promoter
											CD3.P	CD3 Primary Cells	3_TssA	K562	leukemia	1_Active_Promoter
											PFF.1	Penis Foreskin Fibroblast Primary Cells.Donor skin01	3_TssA	HMEC	mammary epithelial cells	2_Weak_Promoter
											CD4.MP	CD4 Memory Primary Cells	3_TssA	NHLF	lung fibroblasts	2_Weak_Promoter
											BR.H35	Breast vHMEC.Donor RM035	4_TssWk	H1	H1 Cell Line	2_Weak_Promoter
											CD4.NP	CD4 Naive Primary Cells	3_TssA	HepG2	hepatocellular carcinoma	1_Active_Promoter
											PFK.2	Penis Foreskin Keratinocyte Primary Cells.Donor skin02	3_TssA	NHEK	epidermal keratinocytes	1_Active_Promoter
											BN.FE2	Fetal Brain.Donor HuFNSC02	5_TssD1	HSMM	skeletal muscle myoblasts	1_Active_Promoter
											CD34.C	CD34 Cultured Cells	3_TssA	Huvec	umbilical vein endothelial cells	1_Active_Promoter
											HRT.FE	Fetal Heart	3_TssA
											BR.MYO	Breast Myoepithelial Cells	4_TssWk
											CD34.MBP1508	Mobilized CD34 Primary Cells.Donor RO 01508	5_TssD1
											CCC.TMP	CD4+ CD25int CD127+ Tmem Primary Cells	3_TssA
											HD.CD184EC	hESC Derived CD184+ Endoderm Cultured Cells	3_TssA
											BN.AG	Brain Angular Gyrus	5_TssD1
											CCC.TREGP	CD4+ CD25+ CD127- Treg Primary Cells	3_TssA
											CD8.MP	CD8 Memory Primary Cells	3_TssA
											LIV.A	Adult Liver	3_TssA
											DUO.MUC61	Duodenum Mucosa.Donor 61	3_TssA
											IPS.18	iPS-18 Cell Line	5_TssD1
											IPS.20	iPS-20b Cell Line	5_TssD1
											SK.MUS	Skeletal Muscle	3_TssA
											BN.GM2	Brain Germinal Matrix.Donor HuFGM02	3_TssA
											IPS.15	iPS-15b Cell Line	4_TssWk
											MSC.ADIPC	Mesenchymal Stem Cell Derived Adipocyte Cultured Cells	3_TssA
											PANC.I	Pancreatic Islets	4_TssWk
											KID.FE	Fetal Kidney	3_TssA
											CD34.MBP1562	Mobilized CD34 Primary Cells.Donor RO 01562	3_TssA
											CD8.NP	CD8 Naive Primary Cells	3_TssA
											BN.FE1	Fetal Brain.Donor HuFNSC01	3_TssA
											NCC.GED2	Neurosphere Cultured Cells Ganglionic Eminence Derived.Donor HuFNSC02	3_TssA
											BN.AC	Brain Anterior Caudate	3_TssA
											CCCRA.NP	CD4+ CD25- CD45RA+ Naive Primary Cells	3_TssA
											CCIP.LSMPTP	CD4+ CD25- IL17- PMA-Ionomycin stimulated MACS purified Th Primary Cells	3_TssA
											BN.HM150	Brain Hippocampus Middle.Donor 150	3_TssA
											PFK.3	Penis Foreskin Keratinocyte Primary Cells.Donor skin03	5_TssD1
											MUS.SC	Muscle Satellite Cultured Cells	3_TssA
											ES.I3	ES-I3 Cell Line	3_TssA
											SK.MUS62	Skeletal Muscle.Donor 62	3_TssA
											SK.MUS63	Skeletal Muscle.Donor 63	4_TssWk
											ADI.MSC	Adipose Derived Mesenchymal Stem Cell Cultured Cells	3_TssA
											H1.BMP4DT	H1 BMP4 Derived Trophoblast Cultured Cells	4_TssWk
											H1.DNP	H1 Derived Neuronal Progenitor Cultured Cells	4_TssWk
											IMR90	IMR90 Cell Line	5_TssD1
											PFM.1	Penis Foreskin Melanocyte Primary Cells.Donor skin01	4_TssWk
											CD34.P	CD34 Primary Cells	3_TssA
											ADI.NUC	Adipose Nuclei	2_TssF
											BN.CC	Brain Cingulate Gyrus	4_TssWk
											CHON.BMMSC	Chondrocytes from Bone Marrow Derived Mesenchymal Stem Cell Cultured Cells	2_TssF
											H1.DMSC	H1 Derived Mesenchymal Stem Cells	5_TssD1
											H9	H9 Cell Line	5_TssD1
											CD34.MBP1549	Mobilized CD34 Primary Cells.Donor RO 01549	3_TssA
											R.SMUS	Rectal Smooth Muscle	4_TssWk
											ST.SMUS28	Stomach Smooth Muscle.Donor 28	3_TssA
											BN.MFL	Brain Mid Frontal Lobe	3_TssA
											CCCRO.MP	CD4+ CD25- CD45RO+ Memory Primary Cells	3_TssA
											COL.SMUS	Colon Smooth Muscle	5_TssD1
											HUES64	HUES64 Cell Line	5_TssD1
											PANC	Pancreas	3_TssA
											ST.MUC	Stomach Mucosa	3_TssA
											BN.FE0	Fetal Brain	5_TssD1
											H1	H1 Cell Line	3_TssA
											IPS.DF19	iPS DF 19.11 Cell Line	3_TssA
											COL.MUC32	Colonic Mucosa.Donor 32	3_TssA
											H1.BMP4DM	H1 BMP4 Derived Mesendoderm Cultured Cells	3_TssA
											CC.TPC	CD4+ CD25- Th Primary Cells	3_TssA
											GAS	Gastric	3_TssA
											HUES48	HUES48 Cell Line	3_TssA
											HUES6	HUES6 Cell Line	3_TssA
											LNG.FE	Fetal Lung	3_TssA
											CD15.P	CD15 Primary Cells	3_TssA
											SPL	Spleen	3_TssA
											IPS.DF6	iPS DF 6.9 Cell Line	4_TssWk
											CD34.MBP1536	Mobilized CD34 Primary Cells.Donor RO 01536	3_TssA
											PFF.2	Penis Foreskin Fibroblast Primary Cells.Donor skin02	3_TssA
											ES.WA7	ES-WA7 Cell Line	4_TssWk
											PFM.2	Penis Foreskin Melanocyte Primary Cells.Donor skin02	3_TssA
											PFM.3	Penis Foreskin Melanocyte Primary Cells.Donor skin03	3_TssA
											R.MUC31	Rectal Mucosa.Donor 31	3_TssA
											NCC.COR2	Neurosphere Cultured Cells Cortex Derived.Donor HuFNSC02	3_TssA
											CCIP.LSTP	CD4+ CD25- IL17+ PMA-Ionomcyin stimulated Th17 Primary Cells	3_TssA
											DUO.SMUS	Duodenum Smooth Muscle	3_TssA
											ESO	Esophagus	3_TssA
											HD.CD56MESC	hESC Derived CD56+ Mesoderm Cultured Cells	3_TssA
											LV	Left Ventricle	3_TssA
											CD34.MBP1480	Mobilized CD34 Primary Cells.Donor RO 01480	3_TssA
											BN.ITL	Brain Inferior Temporal Lobe	3_TssA
											BN.SN	Brain Substantia Nigra	3_TssA
											R.MUC29	Rectal Mucosa.Donor 29	3_TssA
											BM.MSC	Bone Marrow Derived Mesenchymal Stem Cell Cultured Cells	3_TssA
rs7053725	X	119769080	(A/G)	0.4516	10270	0.9839	0.938	0.0002739	C1GALT1C1	5074
rs5910937	X	119750935	(G/A)	0.4542	-7875	0.976	0.9328	0.003992	MCTS1	Within
rs10631208	X	119750176	(-/GATT)	0.4529	-8634	0.976	0.9278	0.000431	MCTS1	Within				Huvec	umbilical vein endothelial cells	7_Weak_Enhance
rs2233109	X	119737114	(A/G)	0.4529	-21696	0.976	0.9278	0.0008065	MCTS1	Within	PFK.3	Penis Foreskin Keratinocyte Primary Cells.Donor skin03	4_TssWk
											CD34.MBP1508	Mobilized CD34 Primary Cells.Donor RO 01508	12_EnhWk2
											CD34.MBP1536	Mobilized CD34 Primary Cells.Donor RO 01536	14_Enh
rs5909733	X	119736094	(G/C)	0.4529	-22716	0.976	0.9278	0.000831	MCTS1	Within
rs7063989	X	119726799	(T/A)	0.4523	-32011	0.9759	0.9252	0.001257	MCTS1	1065
rs5909736	X	119744010	(G/A)	0.4556	-14800	0.9628	0.9125	0.0003548	MCTS1	Within
rs58382287	X	119726887	(-/AATAAATAAATA)	0.4451	-31923	0.9674	0.8831	0.003013	MCTS1	975
rs144779421	X	119774504	(T/-)	0.4379	15694	0.9807	0.8814	0.0005573	C1GALT1C1	10498
rs73621711	X	119765322	(T/A)	0.4281	6512	0.9944	0.8707	0.0003362	C1GALT1C1	1316
rs5957415	X	119727039	(C/T)	0.432	-31771	0.9748	0.8503	0.001459	MCTS1	825
